# Supplementary material for: Preparation of High-Strength and High-Rigidity Carbon Layer on Si/C Material Surface Using Solid–Liquid Coating Method
Source: Nanomaterials (Basel). 2025 Aug 22;15(17):1300. doi: 10.3390/nano15171300 (PMC12430276; doi:10.3390/nano15171300)
Supplement: Supplementary file 1 [file nanomaterials-15-01300-s001.zip]

Archive with 1 entries (1 files):
- nanomaterials-3804279-supplementary.pdf
